# Supplementary material for: Explaining the Release Mechanism of Ritonavir/PVPVA Amorphous Solid Dispersions
Source: Pharmaceutics. 2022 Sep 8;14(9):1904. doi: 10.3390/pharmaceutics14091904 (PMC9505701; doi:10.3390/pharmaceutics14091904)
Supplement: Supplementary file 1 [file pharmaceutics-14-01904-s001.zip]

Archive with 1 entries (1 files):
- pharmaceutics-1848517-supplementary.pdf
